# Supplementary material for: A Link between Virulence and Homeostatic Responses to Hypoxia during Infection by the Human Fungal Pathogen Cryptococcus neoformans
Source: PLoS Pathog. 2007 Feb 23;3(2):e22. doi: 10.1371/journal.ppat.0030022 (PMC1803011; doi:10.1371/journal.ppat.0030022)
Supplement: Table S3 — (103 KB XLS) [file ppat.0030022.st003.xls]

## Sheet: Table S3
TABLE S3. Transcriptional Response to Hypoxia by Wild-Type Cells
putative category of function	microarray oligo #	annotation	H99 Hypoxia Response rep1	H99 Hypoxia Response rep2	H99 Hypoxia Response rep3	H99 Hypoxia Response rep4	log2 average	fold change
	up-regulated > 2-fold in WT in response to hypoxia
aa biosynthesis	CNO_157	LYS1202 tartrate dehydrogenase [Rhizobium vitis] E(1e-130)	1.25869	2.05778	0.784428	0.777045	1.21949	2.32864
aa biosynthesis	CNO_5592	MET101-A potential uroporphyrin-3 C-methyltransferase [Candida albicans SC5314] E(5e-88)	1.99454	1.91167	2.17675	1.94054	2.00587	4.01632
aa biosynthesis	CNO_5826	CNJ0860 AD3208 dihydrodipicolinate synthase [imported] - Agrobacterium tumefaciens (strain C58, Dupont) plasmid AT E(1e-101)	NA	1.73806	1.90373	1.99944	1.88041	3.68179
aa biosynthesis	CNO_7085	MET102 potential uroporphyrin-3 C-methyltransferase [Candida albicans SC5314] E(3e-76)	1.501	1.70824	1.85482	1.6302	1.67356	3.19002
aldoxime metabolism	CNO_1497	AMD201 probable amidase [Candida albicans SC5314] E(1e-114)	1.07325	1.02186	1.00682	0.999437	1.02534	2.03544
antioxidant	CNO_4765	GSH1 CG2259-PA [Drosophila melanogaster] E(1e-160)	1.00126	1.13266	1.03379	1.06084	1.05714	2.0808
carbohydrate catabolism	CNO_3028	CNC3100 fagopyritol synthase 2 [Fagopyrum esculentum] E(2e-13)	1.15394	1.06368	1.00682	1.37495	1.14984	2.2189
carbohydrate catabolism	CNO_3559	GPH1 emb|CAD28434.1| glycogen phosphorylase 1; possible glycogen phosphorylase [Aspergillus fumigatus] emb|CAF32007.1| glycogen phosphorylase 1, putative [Aspergillus fumigatus] E(0)	2.7125	2.86344	1.67424	1.99944	2.31241	4.96711
carbohydrate metabolism	CNO_4708	CNA3760 glyoxal oxidase precursor [Phanerochaete chrysosporium] E(3e-54)	2.70634	2.51721	1.55225	2.33647	2.27807	4.85028
carbohydrate metabolism	CNO_5766	CNJ1630 dbj|BAA34062.1| lactonohydrolase [Fusarium oxysporum] dbj|BAA34218.2| lactonohydrolase [Fusarium oxysporum] E(1e-136)	1.83427	1.65842	1.85482	2.26247	1.90249	3.73859
cell adhesion	CNO_2033	CNK1810 emb|CAF32145.1| fasciclin I family protein, putative [Aspergillus fumigatus] E(1e-19)	1.11725	1.03393	0.980348	1.82951	1.24026	2.36241
cell cycle	CNO_2400	DMA1-A T37862 dma1 protein - fission yeast (Schizosaccharomyces pombe) E(2e-41)	1.12343	1.08704	1.20712	1.6302	1.26195	2.3982
cell wall	CNO_721	CND5040 C protein immunoglobulin-A-binding beta antigen [Streptococcus agalactiae] E(7e-05)	3.19705	3.32548	2.43978	3.5844	3.13668	8.79497
cytoskeleton	CNO_6230	ALF1 MGC81145 protein [Xenopus laevis] E(2e-31)	1.2643	2.09571	0.954353	2.67751	1.74797	3.35885
dehdyrogenase	CNO_5673	YNL134C01 emb|CAA63129.1| toxD [Cochliobolus carbonum] TOXD_COCCA TOXD protein E(1e-39)	1.09856	0.875232	1.47631	1.19208	1.16054	2.23542
dehydrogenase	CNO_3229	YNL274C05 YGDH_SCHPO Putative 2-hydroxyacid dehydrogenase C1773.17c E(5e-89)	1.26988	1.7564	0.879065	0.562032	1.11684	2.16872
dehydrogenase	CNO_3236	XYL202 putative zinc-binding dehydrogenase [Streptomyces avermitilis MA-4680] E(2e-54)	1.6877	1.3218	0.632425	1.02981	1.16793	2.24689
dehydrogenase	CNO_3995	SOR101 xylitol dehydrogenase; XDH [Candida sp. HA167] E(1e-87)	1.61501	1.26659	0.83097	1.88396	1.39913	2.63743
DNA repair	CNO_3184	YSA1 SPBP35G2.12 [Schizosaccharomyces pombe] E(5e-31)	2.49862	2.28691	3.43978	3.41447	2.90995	7.5159
fatty acid metabolism	CNO_1954	SCS7 likely fatty acid hydroxylase Scs7p [Candida albicans SC5314] E(4e-82)	3.49386	3.39148	2.95435	3.41447	3.31354	9.94204
fatty acid metabolism	CNO_4309	POT1 acetyl-CoA acetyl transferase [Laccaria bicolor] E(1e-140)	0.218852	0.827478	1.67424	2.33647	1.26426	2.40204
fatty acid metabolism	CNO_5772	YBL095W potential mitochondrial protein Fmp10 [Candida albicans SC5314] E(1e-17)	2.7864	2.71763	3.06127	3.5844	3.03742	8.21023
fatty acid metabolism	CNO_6216	SUR2 sphinganine hydroxylase [Pichia ciferrii] E(1e-67)	2.13571	1.97879	1.67424	2.12497	1.97843	3.94063
fatty acid metabolism	CNO_699	YPC1 phytoceramidase, alkaline; alkaline phytoceramidase [Homo sapiens] E(6e-38)	1.48189	1.46243	1.08928	1.82951	1.46578	2.76212
fatty acid synthesis	CNO_4008	SPS1901 emb|CAF32150.1| 2-deoxy-D-gluconate 3-dehydrogenase, putative [Aspergillus fumigatus] E(3e-65)	1.97417	1.76003	2.59178	2.49694	2.20573	4.61308
fatty acid synthesis	CNO_5839	OLE1 emb|CAA71448.1| delta-9 fatty acid desaturase [Cryptococcus curvatus] E(0)	1.75291	1.68928	1.51378	1.6302	1.64654	3.13083
fatty acid synthesis	CNO_591	CNBD3600-B delta-12 fatty acid desaturase [Cryptococcus curvatus] E(0)	1.70015	1.38913	0.717314	0.80304	1.15241	2.22285
fermentation	CNO_2309	ADH302-A mannitol-1-phosphate dehydrogenase [Cryptococcus neoformans var. neoformans] E(0)	4.30019	4.83094	3.30228	3.5844	4.00445	16.0495
fermentation	CNO_2310	ADH302-B mannitol-1-phosphate dehydrogenase [Cryptococcus neoformans var. neoformans] E(0)	4.30019	3.21783	3.30228	3.26247	3.52069	11.4772
fermentation	CNO_4071	ADH4 alcohol dehydrogenase 8 [Homo sapiens] E(1e-105)	1.51985	1.53643	1.55225	2.12497	1.68338	3.21179
fermentation	CNO_5684	PDC1 pyruvate decarboxylase [Saccharomyces kluyveri] E(1e-135)	4.56311	2.59196	3.17675	2.67751	3.25233	9.52905
flavoprotein	CNO_4134	SIS201 CNPV141 HAL3-like domain protein [Canarypox virus] E(3e-21)	1.11105	1.05778	1.17675	1.12497	1.11763	2.16991
glycolysis	CNO_4857	CNN1520 emb|CAG21170.1| putative acetate kinase [Photobacterium profundum] E(4e-50)	1.09856	1.03993	1.26985	1.72642	1.28369	2.43461
heme biosynthesis	CNO_1809	HEM13 coproporphyrinogen oxidase [Homo sapiens] E(9e-99)	1.31916	1.00968	1.55225	1.6302	1.37782	2.59876
heme biosynthesis	CNO_2879	HEM3 S25071 hydroxymethylbilane synthase (EC 4.3.1.8) - yeast (Saccharomyces cerevisiae) E(2e-53)	1.52453	1.25116	1.11785	1.19208	1.27141	2.41397
histone acetylation	CNO_4825	EPL1 enhancer of polycomb 1 [Homo sapiens] E(3e-06)	1.03443	0.841284	1.147	1.09255	1.02881	2.04035
methyltransferase	CNO_6701	CNBE4310 E(2e-35)	0.852981	1.38443	0.807511	1.06084	1.02644	2.03699
mitochondrial	CNO_3030	COX1 cytochrome oxidase subunit I; CnACOX1p [Cryptococcus neoformans var. grubii] E(2e-18)	1.64967	1.16046	0.591783	1.45512	1.21426	2.32022
mitochondrial	CNO_6796	apocytochrome b [Hyaloraphidium curvatum] E(6e-12)	1.6667	1.25632	1.147	1.77704	1.46177	2.75445
mitochondrial	CNO_7056	NAD502 NADH dehydrogenase subunit 5; CnANAD5p [Cryptococcus neoformans var. grubii] E(1e-12)	1.56141	0.972529	1.03379	2.06084	1.40714	2.65211
mitochondrial	CNO_7059	ATP9 ATP synthase subunit 9; CnAATP9p [Cryptococcus neoformans var. grubii] E(7e-09)	1.78834	1.10432	1.20712	1.99944	1.5248	2.87748
mitochondrial	CNO_7070	NAD5 NADH dehydrogenase subunit 5; CnANAD5p [Cryptococcus neoformans var. grubii] E(0)	1.7961	1.33649	1.06127	1.82951	1.50584	2.83991
mitochondrial	CNO_7071	apocytochrome b [Cryptococcus neoformans var. grubii] E(1e-102)	1.59736	1.11003	1.08928	1.94054	1.43431	2.70252
mitochondrial	CNO_7072	NAD1 NADH dehydrogenase subunit 1; CnANAD1p [Cryptococcus neoformans var. grubii] E(1e-110)	1.69186	1.31686	0.83097	2.06084	1.47513	2.78009
oxidase	CNO_88	CNH1490 2023159A bli-3 gene E(1e-23)	0.932548	1.28691	2.30228	2.67751	1.79981	3.48175
oxidoreductase	CNO_3043	YMR226C02 emb|CAE81960.1| related to NAD(P)H-dependent oxidoreductase [Neurospora crassa] E(2e-44)	0.645386	0.642739	1.06127	2.19208	1.13537	2.19675
oxidoreductase	CNO_6231	YHR009C putative protein [Arabidopsis thaliana] E(1e-51)	0.939569	0.914941	1.30228	1.45512	1.15298	2.22372
oxidoreductase	CNO_6248	YNR074C02 potential oxidoreductase [Candida albicans SC5314] E(4e-13)	1.74892	1.90512	1.95435	2.12497	1.93334	3.81938
oxidosereduct	CNO_4031	YPL088W01 aldo/keto reductase family-like protein [Oryza sativa (japonica cultivar-group)] E(5e-54)	1.28097	1.58647	1.63242	1.82951	1.58235	2.99456
oxygenase	CNO_252	CNH2120 bll6462 [Bradyrhizobium japonicum USDA 110] E(5e-33)	1.42299	1.38443	1.55225	0.856479	1.30404	2.46919
oxygenase	CNO_3080	BNA2 indoleamine 2,3-dioxygenase E(8e-09)	1.23035	1.24598	1.33544	1.299	1.27769	2.42451
oxygenase	CNO_3619	CNF0890 myo-inositol oxygenase [Cryptococcus neoformans var. neoformans] E(0)	0.867778	0.908399	1.20712	1.72642	1.17743	2.26173
oxygenase	CNO_4600	CNA8030 COG0654: 2-polyprenyl-6-methoxyphenol hydroxylase and related FAD-dependent oxidoreductases [Burkholderia cepacia R18194] E(1e-29)	0.760863	1.7745	0.532889	1.19208	1.06508	2.09229
peptidase	CNO_3804	PRC102 CBPY_CANAL Carboxypeptidase Y precursor (Carboxypeptidase YSCY) E(6e-94)	1.64967	1.3797	1.51378	1.77704	1.58005	2.9898
peptidase	CNO_5889	CNJ1810 emb|CAA83015.1| metalloprotease (MEP) [Aspergillus fumigatus] ELM2_ASPFU Extracellular elastinolytic metalloproteinase precursor E(1e-101)	2.45764	2.41475	2.11785	2.67751	2.41694	5.34036
reductase	CNO_575	GCY101 dbj|BAB11959.1| glycerol dehydrogenase [Zygosaccharomyces rouxii] E(2e-77)	0.78445	0.741749	1.43978	1.54001	1.1265	2.18328
respiration	CNO_4032	CNA1450 alternative oxidase [Cryptococcus neoformans var. grubii] E(0)	3.71455	3.53005	3.06127	3.5844	3.47257	11.1006
respiration	CNO_4991	MSS51 Mss51p: Probable initiation factor specific for translation of COX1 and COB mRNA [Saccharomyces cerevisiae] E(4e-48)	1.6667	1.3985	0.954353	1.41447	1.35851	2.5642
RNA processing	CNO_95	CNH1370 T39243 splicing factor u2af 35 kd subunit - fission yeast (Schizosaccharomyces pombe) E(9e-65)	0.728802	0.770895	2.06127	0.777045	1.0845	2.12064
secretory pathway	CNO_1681	SFH5 YJL145W [Saccharomyces cerevisiae] E(5e-24)	2.39518	2.11003	1.95435	2.77704	2.30915	4.95591
signaling	CNO_3366	YFR022W Rod1p E(1e-10)	1.34053	1.26659	0.879065	1.41447	1.22517	2.33782
signaling	CNO_4715	YNR018W01-A hypoxia-responsive family protein-like [Oryza sativa (japonica cultivar-group)] E(1e-05)	2.19265	1.91494	2.17675	2.77704	2.26534	4.80769
signaling	CNO_5150	YDL114W02 COG0300: Short-chain dehydrogenases of various substrate specificities [Rubrobacter xylanophilus DSM 9941] E(2e-28)	1.44783	1.53218	2.17675	2.33647	1.87331	3.66371
signaling	CNO_55	TCB102 T41696 probable C2-domain synaptic vesicle protein - fission yeast (Schizosaccharomyces pombe) E(2e-63)	1.28649	1.18232	1.20712	1.49694	1.29322	2.45074
signaling	CNO_6725	CNE0140 fructosamine-3-kinase-related protein [Mus musculus] E(1e-11)	3.85947	3.87019	4.17675	4.26247	4.04222	16.4752
sterol synthesis	CNO_2935	ERG25 T38986 probable c-4 methyl sterol oxidase - fission yeast (Schizosaccharomyces pombe) E(1e-94)	2.69394	2.38443	1.85482	2.67751	2.40267	5.28782
sterol synthesis	CNO_3577	ERG502 SPAC19A8.04 [Schizosaccharomyces pombe] E(1e-139)	1.73688	1.47133	1.06127	1.5844	1.46347	2.75771
sterol synthesis	CNO_4325	ERG3-B Sterol-C5-desaturase (fungal ERG3, delta-5-desaturase) homolog [Mus musculus] E(6e-78)	1.66246	0.908399	1.20712	1.99944	1.44435	2.72141
sterol synthesis	CNO_444	ERG1 squalene epoxidase-like protein [Aspergillus fumigatus] E(3e-94)	2.35636	2.1985	1.47631	1.94054	1.99293	3.98044
sterol/fatty acid metabolism	CNO_2597	ARV1 Arv1p [Saccharomyces cerevisiae] E(0.005)	1.64109	1.40316	1.47631	1.77704	1.5744	2.97812
stress	CNO_1131	SIS102 emb|CAA72798.1| SIS1 protein [Cryptococcus curvatus] E(4e-87)	1.06042	0.895223	1.55225	1.06084	1.14218	2.20715
stress	CNO_1796	CPR101 CG7768-PA [Drosophila melanogaster] E(2e-51)	-0.147019	0.104319	5.17675	4.5844	2.42961	5.38748
stress	CNO_2594	CNG1310 putative stress-related protein [Oryza sativa (japonica cultivar-group)] E(0.0005)	1.81912	1.9182	2.11785	1.94054	1.94893	3.86088
stress	CNO_2714	HSP78 T40514 Chaperonin hsp78p - fission yeast (Schizosaccharomyces pombe) E(0)	1.84178	1.6506	1.55225	1.26247	1.57678	2.98303
stress	CNO_2955	SSA4 emb|CAA72797.1| heat shock protein 70 [Cryptococcus curvatus] E(0)	2.28649	1.96624	1.40416	1.15814	1.70376	3.25748
stress	CNO_3302	YHB1 flavohemoglobin [Cryptococcus neoformans var. grubii] E(0)	4.92505	4.68402	3.30228	4.5844	4.37394	20.7342
stress	CNO_3384	DAK202-A dihydroxyacetone kinase isoenzyme I [Schizosaccharomyces pombe] E(1e-105)	2.10794	2.11003	1.40416	1.88396	1.87652	3.67189
stress	CNO_4133	HSP104 HSP104 [Pleurotus sajor-caju] E(0)	3.1764	3.07248	2.51378	2.41447	2.79428	6.93686
sugar metabolism	CNO_1414	CNE0800 myo-inositol 2-dehydrogenase [Clostridium tetani E88] E(1e-36)	2.31376	2.01578	2.00682	2.77704	2.27835	4.85124
sugar metabolism	CNO_1888	SUC2 emb|CAF31406.1| invertase 4 precursor [Saccharomyces bayanus] E(6e-93)	1.62811	1.68928	1.63242	2.06084	1.75266	3.3698
sugar metabolism	CNO_1890	CNK3360 COG3957: Phosphoketolase [Synechococcus elongatus PCC 7942] E(0)	3.74592	4.00048	2.95435	3.5844	3.57129	11.8868
sugar metabolism	CNO_1991	YMR099C AT3g01590/F4P13_13 [Arabidopsis thaliana] E(4e-29)	0.939569	0.77809	1.11785	1.6302	1.11643	2.1681
sugar transport	CNO_2149	DAL502 E(5e-64)	1.61939	1.73437	1.26985	1.88396	1.62689	3.08847
sugar transport	CNO_2332	HXT2-A monosaccharide transporter [Aspergillus niger] E(3e-81)	2.31916	2.04888	1.51378	1.82951	1.92783	3.80483
sugar transport	CNO_3635	MAL1106 emb|CAD21259.1| probable alpha-glucoside transport protein [Neurospora crassa] E(0)	2.14789	2.10145	1.80751	1.49694	1.88845	3.70236
sugar transport	CNO_4327	TPO201 SPBC409.08 [Schizosaccharomyces pombe] E(1e-122)	3.96989	3.86259	2.95435	3.5844	3.59281	12.0654
sugar transport	CNO_4749	GAL2-B monosaccharide transporter [Aspergillus niger] E(3e-78)	2.22461	2.25632	0.784428	2.06084	1.83155	3.55919
sugar transporter	CNO_4329	CNA5050 T40485 transmembrane transporter Liz1p - fission yeast (Schizosaccharomyces pombe) E(8e-63)	1.07325	2.6506	0.903727	0.88396	1.37788	2.59887
sugar transporter	CNO_4748	GAL2-A RAG1_KLULA Low-affinity glucose transporter E(7e-86)	2.06685	2.08704	0.653183	2.19208	1.74979	3.36309
sugar transporter	CNO_4933	CNN0500 emb|CAD71039.1| related to L-fucose permease [Neurospora crassa] E(1e-103)	1.38235	1.54489	0.83097	1.299	1.2643	2.40211
sugar transporter	CNO_5016	HXT503-A emb|CAC41332.1| HXT1p [Uromyces viciae-fabae] E(4e-74)	1.31916	1.24598	0.404156	1.06084	1.00753	2.01047
transcription factor	CNO_1154	CNM1440 binuclear zinc transcription factor [Nectria haematococca mpVI] E(0.003)	2.12651	2.12139	1.80751	2.12497	2.0451	4.12701
transcription factor	CNO_380	HAL9-B dbj|BAA03381.1| ORF [Lentinula edodes] PRIB_LENED PRIB PROTEIN E(4e-10)	1.76086	1.76366	1.30228	1.54001	1.5917	3.01405
transcription factor	CNO_381	HAL9-A dbj|BAA03381.1| ORF [Lentinula edodes] PRIB_LENED PRIB PROTEIN E(3e-15)	1.82672	1.73806	1.36939	1.67751	1.65292	3.14469
transcription factor	CNO_4049	CRZ1 potential zinc finger protein [Candida albicans SC5314] E(2e-18)	0.510456	0.484591	1.55225	2.49694	1.26106	2.39672
transcription factor	CNO_4631	MET32 ZN38_HUMAN Zinc finger protein 38 (Zinc finger protein KOX25) (Zinc finger protein HF.12) (Zinc finger protein 3) (HZF3.1 protein) E(2e-11)	1.30292	1.11003	1.71731	1.72642	1.46417	2.75905
transcription factor	CNO_5667	CNJ2820 emb|CAE75702.1| related to regulatory protein cys-3 [Neurospora crassa] E(2e-06)	2.29746	2.29696	1.47631	1.82951	1.97506	3.93145
transcription factor	CNO_5817	SRE1 bHLH transcription factor	1.22461	1.69689	1.59178	1.99944	1.62818	3.09123
transcription factor	CNO_5991	GAT102 T38291 GATA-type transcription factor family protein Gaf2p - fission yeast (Schizosaccharomyces pombe) E(6e-27)	1.50573	1.48898	1.26985	1.99944	1.566	2.96083
transcription factor	CNO_6847	PUT301 T37604 probable transcription activator - fission yeast (Schizosaccharomyces pombe) E(8e-06)	1.94656	2.04292	2.17675	2.19208	2.08958	4.25623
transcription factor	CNO_731	SWI501 emb|CAE76476.1| related to zinc finger protein crol gamma [Neurospora crassa] E(4e-09)	1.48669	1.81003	1.147	1.77704	1.55519	2.93873
transport	CNO_3025	NPR2 T38296 nitrogen permease regulator homolog - fission yeast (Schizosaccharomyces pombe) E(2e-52)	1.41798	1.11572	0.928818	1.26247	1.18125	2.26773
transport	CNO_3092	ZRC1 S56057 heavy metal ion resistance protein ZRC1 - yeast (Saccharomyces cerevisiae) E(7e-39)	1.15394	1.08124	0.879065	1.26247	1.09418	2.13491
transport	CNO_316	MAL1103 emb|CAD21259.1| probable alpha-glucoside transport protein [Neurospora crassa] E(0)	2.79029	2.57412	2.11785	1.72642	2.30217	4.93199
transport	CNO_4485	MMT2 T40838 probable transporter - fission yeast (Schizosaccharomyces pombe) E(5e-36)	1.9184	2.10145	1.76171	2.67751	2.11477	4.33121
transport	CNO_4583	MDL201 T43261 multidrug resistance protein 1 - fungus (Filobasidium floriforme) E(0)	1.31376	1.38913	1.147	1.02981	1.21993	2.32935
transport	CNO_6249	YOR378W07-A emb|CAF34033.1| putative transmembrane efflux protein [Micromonospora echinospora] GntO [Micromonospora echinospora] E(4e-11)	1.86409	2.3985	1.95435	1.26247	1.86985	3.65496
transport	CNO_6250	YOR378W07-B putative transmembrane efflux protein [Streptomyces avermitilis MA-4680] E(2e-10)	1.69186	2.12704	1.67424	1.49694	1.74752	3.35781
transport	CNO_68	ATM101 T39154 probable ABC transporter - fission yeast (Schizosaccharomyces pombe) E(0)	3.22029	3.53537	2.67424	2.5844	3.00358	8.01986
transport	CNO_759	PDR1501 emb|CAF32148.1| ABC transporter, putative [Aspergillus fumigatus] E(0)	1.40282	1.94082	1.63242	1.67751	1.66339	3.1676
transposon	CNO_6711	copia-like element	1.56141	1.14821	0.674245	1.41447	1.19959	2.29674
transposon	CNO_6868	YIL080W05 retrotransposon	1.58399	1.2145	1.08928	1.99944	1.4718	2.77368
transposon	CNO_7058	CNBF1830 E(1e-23)	1.18381	0.834398	1.33544	1.45512	1.20219	2.30089
ubiquitination	CNO_5948	CNJ1060 CG9038-PA [Drosophila melanogaster] E(4e-06)	1.64539	1.6506	1.63242	2.19208	1.78012	3.43456
ubiquitination	CNO_615	CND4220 MGC68621 protein [Xenopus laevis] E(3e-09)	1.49147	1.52364	1.51378	1.94054	1.61736	3.06813
unknown	CNO_1080	CNM1930 E(0)	3.03607	3.73437	3.76171	4.5844	3.77914	13.7288
unknown	CNO_1102	CNM2300 class A calcium channel variant riA-I [Rattus norvegicus] E(0.099)	0.867778	0.927939	1.43978	1.26247	1.12449	2.18025
unknown	CNO_1130	CNM2060 E(1e-25)	NA	2.67779	0.761708	1.49694	1.64548	3.12851
unknown	CNO_1297	CNM0730 E(2e-72)	0.77663	0.749091	2.00682	1.6302	1.29069	2.44644
unknown	CNO_1378	CNBE0300-A mucin [Homo sapiens] E(0.097)	1.25307	1.712	2.11785	1.94054	1.75587	3.37729
unknown	CNO_1380	CNBE0300-B mucin [Homo sapiens] E(0.097)	1.70428	1.87523	1.76171	1.37495	1.67904	3.20215
unknown	CNO_1386	CNE0350 E(6e-16)	0.510456	0.561667	1.47631	2.33647	1.22123	2.33145
unknown	CNO_1399	CNE0450 E(0.0005)	1.35636	1.13266	0.854817	1.49694	1.21019	2.31369
unknown	CNO_1450	CNE1270 E(3e-27)	1.8604	1.82401	1.95435	2.33647	1.99381	3.98287
unknown	CNO_1710	CNE4660 E(1e-16)	0.822924	0.914941	2.06127	1.77704	1.39404	2.62814
unknown	CNO_1906	CNK3110 E(9e-12)	0.319157	1.33161	1.80751	1.77704	1.30883	2.47741
unknown	CNO_1996	CNK2390 E(7e-36)	1.07962	1.08704	1.147	1.45512	1.19219	2.285
unknown	CNO_2005	CNK2150 E(2e-14)	0.91128	0.914941	2.00682	1.72642	1.38987	2.62054
unknown	CNO_2048	CNK1650 E(2e-10)	3.42924	3.33039	3.06127	2.77704	3.14949	8.87339
unknown	CNO_2147	CNK0670 oxidoreductase, 2OG-Fe(II) oxygenase family protein [Arabidopsis thaliana] E(3e-05)	1.80766	2.03693	1.90373	2.33647	2.0212	4.0592
unknown	CNO_2183	CNK0190 E(0.0003)	0.592918	0.848138	1.47631	2.06084	1.24455	2.36945
unknown	CNO_2321	CNBG4130-B dactylaplasia [Danio rerio] E(0.032)	1.04097	1.0459	1.00682	1.41447	1.12704	2.1841
unknown	CNO_2431	YCR061W S19477 probable membrane protein YCR062w - yeast (Saccharomyces cerevisiae) E(6e-12)	1.95004	1.84472	1.26985	1.88396	1.73714	3.33374
unknown	CNO_2517	YDR374C Similar to RIKEN cDNA 2210410K23 gene [Danio rerio] E(2e-50)	1.92195	1.77809	1.59178	2.19208	1.87098	3.6578
unknown	CNO_2518	VRP103 I47141 gastric mucin (clone PGM-2A) - pig (fragment) E(0.0007)	1.23035	1.39383	1.23815	1.5844	1.36168	2.56984
unknown	CNO_2818	CNC5920 E(8e-26)	1.78445	1.18773	0.879065	0.88396	1.1838	2.27175
unknown	CNO_2820	CNC6090 E(1e-51)	NA	1.66231	0.807511	0.80304	1.09096	2.13015
unknown	CNO_2980	CNC4340 similar to breast carcinoma amplified sequence 3; GAOB1 [Rattus norvegicus] E(1e-09)	0.896924	1.08704	1.11785	1.26247	1.09107	2.13032
unknown	CNO_3180	CNBC1740-D flocculin-like protein [Candida albicans SC5314] E(3e-05)	0.53847	1.49773	0.980348	1.26247	1.06975	2.09908
unknown	CNO_3201	CNC1080 E(1e-72)	0.960427	1.00356	2.17675	1.5844	1.43128	2.69686
unknown	CNO_327	NAR1 similar to RIKEN cDNA 9030612I22 [Rattus norvegicus] E(4e-72)	1.94307	1.86851	1.40416	1.6302	1.71148	3.27497
unknown	CNO_3316	CNC5950 E(1e-166)	1.96731	1.93117	2.36939	2.41447	2.17059	4.50207
unknown	CNO_3556	TIF463103 middle molecular weight neurofilament protein NF-M(1) [Xenopus laevis] E(2e-07)	0.960427	1.84472	0.717314	0.88396	1.1016	2.14593
unknown	CNO_3682	CNF4090 envelope glycoprotein [Equine herpesvirus 1] E(0.013)	1.00126	1.16046	1.06127	1.41447	1.15937	2.23359
unknown	CNO_3694	CNF3540 E(1e-38)	1.17788	1.16596	1.43978	1.72642	1.37751	2.59819
unknown	CNO_3725	CNF3720 COG1653: ABC-type sugar transport system, periplasmic component [Thermobifida fusca] E(0.042)	2.87329	2.53218	2.23815	2.49694	2.53514	5.79632
unknown	CNO_3965	CNA0670 E(4e-39)	1.29199	1.60682	1.76171	1.72642	1.59673	3.02458
unknown	CNO_4163	CNA3080 E(1e-10)	2.38235	1.93117	1.71731	2.33647	2.09183	4.26287
unknown	CNO_4174	CNA2780 metallothionein [Tegillarca granosa] E(0.0003)	3.62811	3.18503	5.76171	5.5844	4.53981	23.2605
unknown	CNO_421	CNH1810 E(4e-36)	1.87145	2.35345	1.36939	1.49694	1.77281	3.41718
unknown	CNO_4302	CNA4480 E(8e-05)	1.12959	1.14385	1.47631	2.49694	1.56167	2.95195
unknown	CNO_44	DAN405 cryptopsoridial mucin, large thr stretch, signal peptide sequence, transcripts identified by EST [Cryptosporidium parvum] E(0.0005)	0.565951	1.01578	0.980348	1.6302	1.04807	2.06776
unknown	CNO_4761	CNN0310 E(3e-07)	4.13342	4.40491	5.17675	5.5844	4.82487	28.342
unknown	CNO_4762	CNBN0320-A E(3e-07)	4.52395	4.97253	5.17675	4.99944	4.91816	30.2354
unknown	CNO_4764	CNBN0320-B E(1e-75)	4.07723	4.41994	4.76171	4.5844	4.46082	22.0212
unknown	CNO_4858	CNN1140 E(4e-50)	4.61611	4.73806	5.17675	4.99944	4.88259	29.4989
unknown	CNO_4870	CNN1790 E(2e-40)	0.896924	0.848138	0.903727	1.45512	1.02598	2.03634
unknown	CNO_5105	CNL1080 metallothionein [Tegillarca granosa] E(0.019)	3.33122	3.59363	5.17675	4.5844	4.1715	18.0196
unknown	CNO_5112	CNL1130 emb|CAB60246.1| SPAC1093.01 [Schizosaccharomyces pombe] E(2e-59)	1.59736	1.47577	1.147	1.37495	1.39877	2.63676
unknown	CNO_5156	CNL1950 E(3e-15)	1.72474	1.74909	1.71731	1.72642	1.72939	3.31588
unknown	CNO_5375	CNI2380 dentin phosphoryn [Homo sapiens] E(0.017)	0.807657	1.09282	0.980348	1.41447	1.07383	2.10501
unknown	CNO_5416	CNBI1680-B putative protein [Arabidopsis thaliana] E(2e-55)	1.15394	0.94082	0.784428	1.15814	1.00933	2.01298
unknown	CNO_5641	CNI2980 E(0.0003)	1.58399	1.08704	2.43978	2.49694	1.90194	3.73714
unknown	CNO_5682	CNJ2550 dbj|BAB20670.1| semaphorin Y [Homo sapiens] E(0.055)	2.47707	2.46911	2.36939	2.26247	2.39451	5.25799
unknown	CNO_5770	CNJ1610 ribonuclease H-related protein [Mycoplasma mycoides subsp. mycoides SC] E(0.011)	1.50573	1.63086	1.08928	0.940544	1.29161	2.448
unknown	CNO_5871	CNJ0340 dbj|BAB20765.1| 19 kDa protein having G-X-X-X-Q-X-W motif [Trichosporon asahii] E(7e-17)	0.939569	1.43992	0.954353	0.940544	1.0686	2.09739
unknown	CNO_5892	CNJ1800 CG14470-PA [Drosophila melanogaster] E(0.008)	1.29199	2.10145	0.421858	1.22685	1.26054	2.39585
unknown	CNO_5893	CNJ1790 conserved domain protein [Shewanella oneidensis MR-1] E(8e-32)	0.918404	1.09282	0.954353	1.54001	1.1264	2.18313
unknown	CNO_6052	CNJ3210	1.8305	1.95359	1.55225	2.33647	1.9182	3.77952
unknown	CNO_6396	CNB0520 dbj|BAA03381.1| ORF [Lentinula edodes] PRIB_LENED PRIB PROTEIN E(5e-05)	2.15091	2.24598	1.90373	2.06084	2.09036	4.25856
unknown	CNO_6552	CNB0510 IRF1_RAT INTERFERON REGULATORY FACTOR 1 (IRF-1) E(0.07)	0.91128	1.28186	1.23815	0.777045	1.05208	2.07352
unknown	CNO_6574	CNB1740 hydrolase, alpha/beta hydrolase fold family [Mycobacterium tuberculosis CDC1551] E(4e-06)	0.241753	1.33161	1.17675	1.45512	1.05131	2.07241
unknown	CNO_6635	AD0438 probable exported protein YPO3603 [imported] - Yersinia pestis (strain CO92) E(0.021)	0.0985582	0.171433	2.00682	3.12497	1.35044	2.54991
unknown	CNO_6668	YMR034C Dkfzp566m114-prov protein [Xenopus laevis] E(3e-14)	0.372009	1.38443	1.17675	1.299	1.05804	2.08211
unknown	CNO_6842	CG12795-PA [Drosophila melanogaster] E(5e-06)	0.974167	1.18232	1.59178	1.49694	1.3113	2.48165
unknown	CNO_6945	CNBD5740 E(5e-30)	NA	2.35586	0.238146	0.496937	1.03031	2.04247
unknown	CNO_6957	RIKEN cDNA 4933428L19 [Mus musculus] E(0.003)	0.822924	1.35586	1.40416	0.911975	1.12373	2.17909
unknown	CNO_821	SWD3 putative WD G-beta repeat protein [Oryza sativa (japonica cultivar-group)] E(1e-48)	2.87878	2.58852	3.30228	3.5844	3.08849	8.50607
	down-regulated >2-fold by WT in response to hypoxia
aa biosynthesis	CNO_2784	GDH3 NADP-dependent glutamate dehydrogenase [Botryotinia fuckeliana] E(1e-167)	-1.70254	-2.06561	-2.34158	-2.654	-2.19093	0.21901
aa biosynthesis	CNO_3558	ILV5 acetohydroxyacid reductoisomerase [Filobasidiella neoformans] E(0)	-0.746932	-1.04007	-0.999844	-1.42122	-1.05202	0.482293
aa biosynthesis	CNO_4151	ILV2 acetolactate synthase [Cryptococcus neoformans var. grubii] E(0)	-1.19234	-1.38111	-0.853002	-1.55515	-1.2454	0.421791
aa biosynthesis	CNO_5773	SHM2 B71400 glycine hydroxymethyltransferase (EC 2.1.2.1) - Arabidopsis thaliana E(1e-156)	-0.816194	-1.01498	-1.27172	-1.2548	-1.08942	0.469949
aa biosynthesis	CNO_792	ARG1 AJBYRS argininosuccinate synthase (EC 6.3.4.5) - yeast (Saccharomyces cerevisiae) E(1e-145)	-0.792736	-1.04007	-1.29899	-1.17049	-1.07557	0.474483
aa biosynthesis	CNO_818	LYS21 HOSM_PENCH Homocitrate synthase, mitochondrial precursor [Aspergillus nidulans FGSC A4] E(1e-169)	-0.816194	-1.22911	-1.23829	-1.24215	-1.13144	0.456461
aa metabolism	CNO_6240	GLC7-C PP1_EMENI SERINE/THREONINE PROTEIN PHOSPHATASE PP1 [Ustilago maydis 521] E(1e-176)	-0.992044	-1.25825	-1.35203	-1.2165	-1.20471	0.433857
aminotransferase	CNO_5419	CAR2 T50352 ornithine-oxo-acid transaminase (EC 2.6.1.13) [imported] - fission yeast (Schizosaccharomyces pombe) E(1e-157)	-1.10308	-1.25825	-1.10866	-1.34634	-1.20408	0.434046
capsule	CNO_4393	CNA5640 dbj|BAD12438.1| capsule protein [Cryptococcus neoformans var. grubii] dbj|BAD12444.1| capsule protein [Cryptococcus neoformans A/D] dbj|BAB16391.1| capsule protein [Cryptococcus neoformans var. grubi E(1e-96)	-1.32067	-1.4467	-0.689503	-0.985456	-1.11058	0.463108
capsule	CNO_4475	CNA6610 CAP64 gene product E(2e-26)	-0.840041	-1.11807	-1.00648	-1.22938	-1.04849	0.483473
cell cycle	CNO_1271	CLB302-A emb|CAA56336.1| G1 cyclin [Candida albicans] E(1e-44)	-1.22337	-1.58756	-1.42812	-1.38138	-1.40511	0.37759
cell cycle	CNO_1547	CKB2 KC2C_NEUCR Casein kinase II beta chain 2 (CK II beta 2 subunit) E(4e-68)	-1.04649	-1.288	-0.853002	-1.09508	-1.07064	0.476107
cell cycle	CNO_1677	NAP102-A emb|CAD70974.1| probable nucleosome assembly protein I [Neurospora crassa] E(4e-92)	-0.939577	-1.288	-1.08378	-1.14352	-1.11372	0.462101
cell cycle	CNO_1679	NAP102-B emb|CAD70974.1| probable nucleosome assembly protein I [Neurospora crassa] E(4e-92)	-0.965572	-1.17252	-0.792881	-1.2035	-1.03362	0.488483
cell cycle	CNO_2942	CDC1201 septin [Emericella nidulans] E(1e-144)	-1.2875	-1.20054	-1.1631	-1.08094	-1.18302	0.440429
cell cycle	CNO_4878	CDC50-B T39676 probable yeast cell division cycle CDC50 homolog - fission yeast (Schizosaccharomyces pombe) E(5e-81)	-0.914042	-1.20054	-0.830749	-1.05946	-1.0012	0.499586
cell wall	CNO_1838	BNI4 possible bud neck localizing protein phosphatase subunit Bni4p [Candida albicans SC5314] E(3e-11)	-1.25508	-1.25825	-1.10248	-0.799304	-1.10378	0.465296
cell wall	CNO_1904	CHS7 similarity to glucose/Na cotransporter [Encephalitozoon cuniculi GB-M1] E(9e-12)	-1.01901	-1.01498	-1.12704	-0.970189	-1.0328	0.488759
cell wall	CNO_294	CNH2170 2204223E cellubiuronic acid synthase E(1e-16)	-1.13222	-1.3494	-1.18666	-1.2035	-1.21795	0.429894
cell wall	CNO_570	GFA1-B glutamine:fructose-6-phosphate amidotransferase [Volvariella volvacea] E(0)	-0.939577	-1.04007	-1.44775	-1.42122	-1.21215	0.431624
cell wall	CNO_693	CNB1 FK506-resistant calcineurin B regulatory subunit [Filobasidiella neoformans] E(4e-93)	-1.25508	-1.12898	-1.15716	-1.08094	-1.15554	0.448899
cell wall	CNO_798	KRE601 S61143 KRE6 protein - yeast (Saccharomyces cerevisiae) E(1e-104)	-1.2875	-1.41353	-1.57368	-1.56535	-1.46001	0.363489
chromatin	CNO_313	BRE1 emb|CAE17572.1| SI:bZ1C10.1.2 (novel ring finger protein) [Danio rerio] E(9e-23)	-1.19234	-1.74368	-1.20984	-1.45452	-1.40009	0.378904
chromatin	CNO_92	HHO102 S69056 histone H1 - yeast (Saccharomyces cerevisiae) E(5e-05)	-0.965572	-1.0916	-0.973002	-1.12296	-1.03828	0.486906
cytoskeleton	CNO_1700	ARC35 T39044 probable Arp2-3 complex subunit - fission yeast (Schizosaccharomyces pombe) E(1e-80)	-1.57701	-1.51541	-1.27172	-1.17049	-1.38365	0.383247
cytoskeleton	CNO_306	ARP2-A similar to actin-related protein 2 [Rattus norvegicus] E(1e-160)	-1.07451	-1.288	-0.889344	-0.824991	-1.01921	0.493386
cytoskeleton	CNO_307	ARP2-B emb|CAF32053.1| actin-like protein, putative [Aspergillus fumigatus] E(1e-149)	-1.13222	-1.31837	-1.03271	-0.875032	-1.08958	0.469897
cytoskeleton	CNO_4199	MSS4 T38001 probable phosphatidylinositol-4-phosphate 5-kinase - fission yeast (Schizosaccharomyces pombe) E(1e-145)	-0.816194	-0.966071	-0.903628	-1.46545	-1.03784	0.487058
DNA repair	CNO_2107	MSH6 S51246 probable DNA repair protein YDR097c - yeast (Saccharomyces cerevisiae) E(1e-171)	-1.10308	-1.04007	-0.986485	-1.16379	-1.07336	0.475212
glycosylation	CNO_3356	CNC2460 MGC53764 protein [Xenopus laevis] E(4e-07)	-1.07451	-1.51541	-1.00648	-1.17049	-1.19172	0.437781
glycosylation	CNO_4242	GAB1 cdc91 E(1e-36)	-1.07451	-1.41353	-1.20408	-0.807918	-1.12501	0.4585
heme	CNO_4925	CNN1730 A53405 peripheral-type benzodiazepine receptor 1 isoquinoline-binding protein - mouse E(6e-15)	-1.10308	-1.20054	-1.07118	-0.654005	-1.0072	0.497511
membrane transport	CNO_1394	HNM102 emb|CAB43936.1| GABA permease [Emericella nidulans] E(1e-138)	-1.2875	-1.41353	-1.33632	-1.56535	-1.40068	0.378752
mitochondrial	CNO_4130	PAM18 similar to XM_059495 DNAJ domain-containing in Homo sapiens [Schistosoma japonicum] E(3e-15)	-0.914042	-1.14504	-0.681236	-1.27358	-1.00347	0.498797
nuclear division	CNO_1609	DBF20 S62556 probable serine/threonine protein kinase - fission yeast (Schizosaccharomyces pombe) E(1e-113)	-1.19234	-1.01498	-0.845623	-1.14352	-1.04912	0.483264
nuclear import	CNO_825	KAP95 T38016 importin beta-1 subunit - fission yeast (Schizosaccharomyces pombe) E(0)	-0.724564	-0.828567	-1.44775	-1.60542	-1.15158	0.450133
nucleotide sugar transporter	CNO_1724	YMD801 P0003D09.29 [Oryza sativa (japonica cultivar-group)] E(6e-45)	-0.965572	-1.288	-1.22698	-1.53454	-1.25377	0.41935
nucleotide sugar transporter	CNO_3545	SLY41 related to SLY41 protein [MIPS] [Neurospora crassa] E(7e-75)	-1.38938	-1.70304	-0.986485	-1.31042	-1.34733	0.393019
nucleotide sugar transporter	CNO_5738	CNJ2050 B1065E10.15 [Oryza sativa (japonica cultivar-group)] E(2e-74)	-1.53748	-1.70304	-1.19249	-1.01551	-1.36213	0.389008
oxidase	CNO_2202	CNG4670 amine oxidase, flavin-containing [Geobacter sulfurreducens PCA] E(2e-93)	-1.25508	-1.38111	-0.867649	-0.746517	-1.06259	0.478772
palmitoyl transferase	CNO_5854	YNL326C03 DHHC family palmitoyl transferases with a signal peptide and 4x transmembrane domains [Cryptosporidium parvum] E(4e-23)	-1.13222	-1.06561	-1.27721	-0.841865	-1.07923	0.473283
phosphatase	CNO_1628	PPH22 P2A1_NEUCR Serine/threonine protein phosphatase PP2A catalytic subunit [Ustilago maydis 521] E(1e-168)	-1.74693	-1.87296	-1.43305	-1.55003	-1.65074	0.318476
phosphatase	CNO_1779	PPG1 Ser/Thr protein phosphatase [Blumeria graminis] E(1e-126)	-1.46153	-1.48064	-1.05847	-0.746517	-1.18679	0.439279
phosphatase	CNO_2274	YNL010W putative 3-phosphoserine phosphatase [Tuber borchii] E(2e-62)	-1.01901	-1.3494	-0.959391	-1.43797	-1.19144	0.437865
phosphatase	CNO_3572	CDC55-A protein phosphatase 2A regulatory B subunit [Neurospora crassa] E(0)	-1.16197	-1.51541	-1.20408	-1.11604	-1.24937	0.420631
phosphatase	CNO_3573	CDC55-B protein phosphatase 2A regulatory B subunit [Neurospora crassa] E(1e-178)	-1.22337	-1.41353	-1.05847	-1.05946	-1.18871	0.438696
phosphate metabolism	CNO_1763	IPP1 emb|CAA04453.1| inorganic pyrophosphatase (pyrophosphate phospho-hydrolase) [Pichia pastoris] IPYR_PICPA Inorganic pyrophosphatase (Pyrophosphate phospho-hydrolase) (PPase) E(1e-118)	-0.864289	-1.31837	-0.845623	-1.23578	-1.06602	0.477636
phosphate transporter	CNO_5116	PHO8402 dbj|BAB96534.1| Pi-transporter homologue A-1 [Chlamydomonas reinhardtii] E(2e-94)	-0.939577	-1.11807	-0.945651	-1.17049	-1.04345	0.485167
protein folding	CNO_3162	MPD1 PDI related protein A [Aspergillus niger] E(2e-22)	-1.07451	-1.22911	-0.910718	-1.02293	-1.05931	0.47986
proteolysis	CNO_3770	PRE2 proteosome-related protein E(7e-94)	-1.13222	-1.41353	-0.853002	-1.18378	-1.14563	0.451991
proteolysis	CNO_4814	RPN602 T50185 26S proteasome regulatory subunit [imported] - fission yeast (Schizosaccharomyces pombe) E(4e-96)	-1.2875	-1.41353	-0.882148	-0.977843	-1.14026	0.453679
proteolysis	CNO_5794	PEP405 aspartic protease precursor [Phaffia rhodozyma] E(8e-41)	-1.01901	-1.14504	-1.52369	-1.71022	-1.34949	0.39243
proteolysis	CNO_632	PRE6 proteasome alpha-subunit E(2e-84)	-1.13222	-1.20054	-0.761854	-0.977843	-1.01811	0.493762
proteolysis	CNO_853	YHR113W aspartyl aminopeptidase [Coccidioides immitis] E(1e-117)	-1.19234	-1.38111	-1.08378	-1.11604	-1.19332	0.437296
ribosomal	CNO_1023	RPL18A-A S67377 ribosomal protein L18.e, cytosolic - fission yeast (Schizosaccharomyces pombe) E(9e-59)	-0.638407	-0.966071	-0.931779	-2.08094	-1.1543	0.449285
ribosomal	CNO_1781	RPL6B 60S ribosomal protein L6 (RPL6A) [Arabidopsis thaliana] E(5e-42)	-0.617649	-0.966071	-0.938732	-1.68706	-1.05238	0.482173
ribosomal	CNO_2148	RPL23B RL23_AEDAE 60S ribosomal protein L23 (L17A) [Ustilago maydis 521] E(5e-64)	-1.16197	-1.3494	-0.325755	-1.48169	-1.0797	0.473126
ribosomal	CNO_2181	RPS5 emb|CAE75742.1| probable 40S ribosomal protein S5 [Neurospora crassa] E(1e-79)	-0.992044	-1.288	-0.569209	-1.45999	-1.07731	0.473911
ribosomal	CNO_3164	RPL5 T39325 60s ribosomal protein l5 - fission yeast (Schizosaccharomyces pombe) E(1e-106)	-1.19234	-1.41353	-0.336324	-1.46545	-1.10191	0.465899
ribosomal	CNO_4638	RPS4A T39831 40s ribosomal protein s4 - fission yeast (Schizosaccharomyces pombe) E(1e-106)	-0.702538	-1.20054	-1.29899	-1.92339	-1.28136	0.411406
ribosomal	CNO_5654	RPL2B ribosomal protein L8 E(1e-102)	-1.01901	-1.25825	-0.647683	-1.64442	-1.14234	0.453024
ribosomal	CNO_5807	RPL14B emb|CAC36099.1| putative ribosomal protein L14 [Takifugu rubripes] emb|CAC36098.1| putative ribosomal protein L14 [Takifugu rubripes] E(6e-26)	-0.965572	-1.17252	-0.56022	-1.64442	-1.08568	0.471169
ribosomal/translation	CNO_5077	ASC1 guanine nucleotide binding protein beta subunit [Lentinula edodes] E(1e-150)	-0.617649	-1.11807	-1.30975	-1.57547	-1.15524	0.448992
ribosome	CNO_780	RKI1 T37679 probable ribose 5-phosphate isomerase - fission yeast (Schizosaccharomyces pombe) E(3e-65)	-1.16197	-1.41353	-0.903628	-0.954759	-1.10847	0.463785
ribosome biogenesis	CNO_4882	NOG1 T40600 gtp-binding protein - fission yeast (Schizosaccharomyces pombe) E(0)	-1.10308	-1.3494	-1.34158	-1.51889	-1.32824	0.398255
ribosome biogenesis	CNO_5912	EMG1 NEP1_CANAL Nucleolar essential protein 1 E(1e-83)	-1.01901	-1.25825	-0.792881	-0.939162	-1.00233	0.499194
ribosome biogenesis	CNO_614	CBF5 T38485 centromere/microtubule binding protein cbf5 - fission yeast (Schizosaccharomyces pombe) E(1e-179)	-1.16197	-1.62503	-1.34158	-1.54488	-1.41837	0.374136
RNA processing	CNO_4238	NSR102 RIKEN cDNA G430041M01 [Mus musculus] E(5e-22)	-1.425	-1.55103	-1.33632	-1.60542	-1.47945	0.358626
RNA processing	CNO_4344	PAP1 JC6058 poly A polymerase (EC 2.7.7.-) - fission yeast (Schizosaccharomyces pombe) E(1e-132)	-1.10308	-1.3494	-1.12094	-0.833453	-1.10172	0.465962
signaling	CNO_1494	YPT32 Drab11 [Drosophila melanogaster] E(3e-77)	-1.38938	-1.55103	-1.08378	-1.34634	-1.34263	0.3943
signaling	CNO_2455	FRQ1 S58303 related to neuronal calcium sensor 1 proteins - fission yeast (Schizosaccharomyces pombe) E(1e-67)	-1.32067	-1.48064	-0.966213	-1.74652	-1.37851	0.384616
signaling	CNO_2513	BAG702 SPBC17F3.01c [Schizosaccharomyces pombe] E(2e-45)	-0.864289	-1.11807	-1.04565	-1.02293	-1.01274	0.495606
signaling	CNO_2514	RHO102-B Rho1 [Schizosaccharomyces pombe] E(5e-79)	-1.25508	-1.38111	-1.16903	-1.00056	-1.20144	0.43484
signaling	CNO_2515	RHO102-A Rho1 GTP-binding protein [Mucor rouxii] E(4e-79)	-1.10308	-1.38111	-1.02619	-0.970189	-1.12014	0.460049
signaling	CNO_3127	RAC1 small GTPase rac1p [Schizophyllum commune] E(8e-85)	-1.13222	-1.11807	-1.16903	-1.08094	-1.12507	0.458481
signaling	CNO_6079	TIF3402 serine-threonine kinase receptor-associated protein [Mus musculus] E(3e-75)	-0.939577	-1.25825	-1.15118	-1.35224	-1.17531	0.442788
signaling	CNO_6238	GLC7-B PP1_EMENI SERINE/THREONINE PROTEIN PHOSPHATASE PP1 [Ustilago maydis 521] E(1e-172)	-0.992044	-1.25825	-1.10248	-1.08803	-1.1102	0.46323
signaling	CNO_6255	RHB1 T40468 probable ras-related GTP-binding protein - fission yeast (Schizosaccharomyces pombe) E(4e-45)	-1.25508	-1.288	-0.973002	-0.781922	-1.0745	0.474835
signaling	CNO_6974	SHO1 emb|CAC81238.1| SHO1 protein [Candida albicans] E(9e-09)	-0.864289	-1.22911	-1.01308	-1.05222	-1.03967	0.486437
sterol synthesis	CNO_5444	OSH6 T40584 probable involvement in ergosterol biosynthesis - fission yeast (Schizosaccharomyces pombe) E(4e-92)	-1.19234	-1.25825	-0.874917	-0.954759	-1.07007	0.476297
sterol synthesis	CNO_6194	ERG6 T39579 sterol methyltransferase - fission yeast (Schizosaccharomyces pombe) E(1e-112)	-0.769652	-1.17252	-1.01308	-1.08803	-1.01082	0.496264
stress	CNO_4399	CTA101 Catalase-1 [Neurospora crassa] E(0)	-2.74693	-3.06561	-2.84377	-2.18047	-2.7092	0.152915
stress	CNO_5555	CTA102 Catalase-1 [Neurospora crassa] E(0)	-1.57701	-1.87296	-1.87854	-1.52412	-1.71316	0.304992
sugar transporter	CNO_2699	HXT507 hexose transporter-like GCR1 [Pichia angusta] E(2e-64)	-1.16197	-1.20054	-0.867649	-1.17715	-1.10183	0.465926
sugar transporter	CNO_2882	STL101 putative sugar transporter [Aspergillus niger] E(1e-133)	-1.79274	-1.91876	-2.11174	-2.41278	-2.059	0.239982
transcription factor	CNO_2990	RDS1 emb|CAC16081.1| Zn(II)2Cys6 transcription factor [Pichia angusta] E(0.001)	-1.13222	-1.20054	-1.06484	-1.26109	-1.16467	0.446066
translation	CNO_2495	TUF1 EFTU_YEAST ELONGATION FACTOR TU, MITOCHONDRIAL PRECURSOR E(1e-152)	-0.816194	-1.22911	-0.979759	-1.15707	-1.04553	0.484466
translation	CNO_3027	EFB1 dbj|BAD26687.1| elongation factor 1 beta' [Plutella xylostella] E(9e-44)	-0.965572	-1.20054	-0.457461	-1.55003	-1.0434	0.485183
translation	CNO_3147	SUP45 ERF1_PODAN Eukaryotic peptide chain release factor subunit 1 (eRF1) (Eukaryotic release factor 1) [Gibberella zeae PH-1] E(1e-164)	-1.04649	-1.3494	-1.1631	-0.970189	-1.1323	0.456189
transport	CNO_359	FRE202 ferric reductase E(0.0003)	-0.840041	-1.04007	-1.0775	-1.21002	-1.04191	0.485685
transport	CNO_5745	TPO203-B T41613 membrane transporter - fission yeast (Schizosaccharomyces pombe) E(3e-68)	-1.07451	-1.288	-1.0775	-0.81648	-1.06412	0.478264
ubiquitination	CNO_1133	ULA1-B MGC81483 protein [Xenopus laevis] E(3e-79)	-0.992044	-1.20054	-0.945651	-1.14352	-1.07044	0.476174
ubiquitination	CNO_5253	UBP1502 ubiquitin carboxyl-terminal hydrolase [Schizosaccharomyces pombe] E(0)	-0.746932	-1.288	-1.14518	-1.21002	-1.09753	0.467315
unknown	CNO_1030	PPT101 LOC431836 protein [Xenopus laevis] E(1e-42)	-1.46153	-1.38111	-1.18666	-0.962495	-1.24795	0.421047
unknown	CNO_1853	CNE1610 veA; ApveA [Aspergillus parasiticus] E(4e-05)	-1.07451	-1.20054	-0.867649	-0.939162	-1.02046	0.492958
unknown	CNO_2735	CNC6760 At1g61150 [Arabidopsis thaliana] E(2e-33)	-1.16197	-1.20054	-0.952538	-0.946982	-1.06551	0.477805
unknown	CNO_2781	YHR132W-A-B dbj|BAA19234.1| YNL157W homolog [Schizosaccharomyces pombe] E(4e-10)	-1.16197	-1.11807	-1.22698	-1.12296	-1.15749	0.44829
unknown	CNO_2783	YHR132W-A-A dbj|BAA19234.1| YNL157W homolog [Schizosaccharomyces pombe] E(6e-10)	-1.25508	-1.25825	-1.24952	-1.22296	-1.24645	0.421484
unknown	CNO_3198	CNC1660 multidrug resistance protein [Staphylococcus epidermidis ATCC 12228] E(0.092)	-1.61765	-1.58756	-1.64768	-1.22938	-1.52057	0.348549
unknown	CNO_3216	CNC0790 YQE1_SCHPO Putative dioxygenase C576.01c E(1e-100)	-1.32067	-0.942224	-1.54207	-0.866811	-1.16794	0.445055
unknown	CNO_3414	CNC1970 E(3e-40)	-1.499	-1.48064	-1.33105	-0.682387	-1.24827	0.420952
unknown	CNO_3875	CNF184001 E(7e-65)	-1.04649	-1.31837	-0.578142	-1.3756	-1.07965	0.473143
unknown	CNO_4185	CNA2870 COG2846: Regulator of cell morphogenesis and NO signaling [Nostoc punctiforme] E(1e-10)	-1.22337	-1.288	-1.45746	-0.369796	-1.08466	0.471505
unknown	CNO_4279	CNA4430 E(2e-26)	-1.22337	-1.51541	-0.966213	-0.977843	-1.17071	0.444203
unknown	CNO_4326	CCC1-B B1358B12.19 [Oryza sativa (japonica cultivar-group)] E(0.011)	-1.04649	-1.22911	-0.945651	-1.10909	-1.08258	0.472182
unknown	CNO_4633	YOR161C-C01 YOR161C [Saccharomyces cerevisiae] E(4e-68)	-0.659469	-1.01498	-1.28814	-1.05946	-1.00551	0.498093
unknown	CNO_4644	YLL032C Hdlbp-prov protein [Xenopus laevis] E(6e-11)	-0.864289	-1.14504	-0.867649	-1.2035	-1.02012	0.493075
unknown	CNO_4653	CNA1210 E(0.0003)	-1.19234	-1.3494	-0.924793	-0.746517	-1.05326	0.481877
unknown	CNO_4667	CNA1520 Homo sapiens CDA08-related [Plasmodium yoelii yoelii] E(8e-46)	-0.840041	-1.11807	-1.12094	-1.08803	-1.04177	0.485732
unknown	CNO_4793	CNN0750 dbj|BAD11818.1| riboflavin aldehyde-forming enzyme [Lentinula edodes] E(4e-08)	-0.965572	-1.48064	-1.09004	-0.970189	-1.12661	0.45799
unknown	CNO_5048	CNL0550 E(2e-06)	-0.992044	-1.04007	-1.21557	-1.29824	-1.13648	0.454867
unknown	CNO_5408	CNI2180 potential cell surface antigen [Candida albicans SC5314] E(0.004)	-1.04649	-1.22911	-1.15716	-1.1021	-1.13371	0.455741
unknown	CNO_5412	CCC1-A B1358B12.19 [Oryza sativa (japonica cultivar-group)] E(1e-23)	-1.07451	-1.41353	-1.22698	-1.24849	-1.24088	0.423116
unknown	CNO_5492	CNI1370 Phospholipase D family protein [Bdellovibrio bacteriovorus HD100] E(0.0003)	-1.16197	-1.06561	-1.19249	-0.866811	-1.07172	0.475752
unknown	CNO_5574	CNI0230 pir||T48810 palI related protein [imported] - Neurospora crassa E(1e-07)	-1.32067	-1.74368	-1.973	-1.55003	-1.64684	0.319338
unknown	CNO_5610	CNL2830 E(2e-14)	-0.746932	-1.01498	-1.20408	-1.09508	-1.01527	0.494737
unknown	CNO_57	CNH2440 putative glycosyl hydrolase [Streptomyces avermitilis MA-4680] E(3e-30)	-1.10308	-1.25825	-1.26066	-1.15707	-1.19476	0.436858
unknown	CNO_6069	YOL073C similar to XM_127879 expressed sequence AW554959 in Mus musculus [Schistosoma japonicum] E(0.004)	-1.01901	-1.0916	-0.973002	-1.19039	-1.0685	0.476814
unknown	CNO_6098	CNB3970 MGC53750 protein [Xenopus laevis] E(0.013)	-1.93958	-2.11807	-1.96961	-1.71938	-1.93666	0.26122
unknown	CNO_6153	RSN101 E(9e-65)	-1.07451	-0.918765	-1.43305	-0.781922	-1.05206	0.482279
unknown	CNO_6234	CNB3700 emb|CAA54685.1| TMnm related protein [Saccharomyces cerevisiae] pir||JC2110 tropomyosin-related protein - yeast (Saccharomyces cerevisiae) (strain YNN295) E(0.002)	-1.79274	-1.70304	-1.11481	-1.11604	-1.43166	0.370705
unknown	CNO_640	CND3810 COG0666: FOG: Ankyrin repeat [Dechloromonas aromatica RCB] E(0.001)	-0.992044	-1.3494	-1.5557	-1.31647	-1.3034	0.405169
unknown	CNO_6990	CNBF1840 E(7e-07)	-1.10308	-1.25825	-1.06484	-1.08094	-1.12678	0.457938
unknown	CNO_776	CND4010 surface layer protein [Lactobacillus gallinarum] E(0.024)	-1.499	-1.3494	-1.38295	-1.60048	-1.45796	0.364008
vacuolar	CNO_4226	VAC8 SPBC354.14c [Schizosaccharomyces pombe] E(0)	-0.680843	-1.14504	-1.30975	-1.2035	-1.08479	0.471462
vacuole fusion	CNO_2509	VTC102 putative POLYPHOSPHATE SYNTHETASE VTC4 [Encephalitozoon cuniculi GB-M1] E(4e-08)	-1.04649	-1.25825	-1.05847	-0.833453	-1.04917	0.483247
vesicle trafficking	CNO_1355	CNM0500 P0410E03.18 [Oryza sativa (japonica cultivar-group)] E(7e-15)	-1.16197	-1.41353	-1.03271	-1.05222	-1.16511	0.445931
vesicle trafficking	CNO_2480	ERP2 CG3564-PA [Drosophila melanogaster] E(3e-20)	-1.10308	-1.14504	-0.830749	-0.954759	-1.00841	0.497095
vesicle trafficking	CNO_2507	ARF202 ARF_CRYNE ADP-RIBOSYLATION FACTOR [Ustilago maydis 521] E(5e-94)	-1.53748	-1.74368	-0.938732	-1.31647	-1.38409	0.383131
vesicle trafficking	CNO_2510	APM101 emb|CAD70726.1| probable clathrin assembly protein AP47 [Neurospora crassa] E(0)	-1.10308	-1.3494	-1.12704	-1.29824	-1.21944	0.42945
vesicle trafficking	CNO_3038	SEC4 RAS-RELATED PROTEIN RAB1BV [Neurospora crassa] E(4e-83)	-1.04649	-1.25825	-0.777451	-1.00056	-1.02069	0.492881
vesicle trafficking	CNO_4354	YCK2-A cki2 [Schizosaccharomyces pombe] E(1e-140)	-0.939577	-1.04007	-0.966213	-1.15031	-1.02404	0.491737
vesicle trafficking	CNO_5924	PEP7 T37840 probable vacuolar protein - fission yeast (Schizosaccharomyces pombe) E(2e-08)	-1.16197	-0.990318	-1.81949	-2.00056	-1.49309	0.355252
vesicle trafficking	CNO_610	GOT1 emb|CAG33670.1| CGI-141 [Homo sapiens] E(4e-13)	-0.965572	-1.288	-1.05207	-0.899416	-1.05127	0.482545
