# Supplementary material for: A Link between Virulence and Homeostatic Responses to Hypoxia during Infection by the Human Fungal Pathogen Cryptococcus neoformans
Source: PLoS Pathog. 2007 Feb 23;3(2):e22. doi: 10.1371/journal.ppat.0030022 (PMC1803011; doi:10.1371/journal.ppat.0030022)
Supplement: Table S4 — (35 KB XLS) [file ppat.0030022.st004.xls]

## Sheet: Table S4
TABLE S4. Transcripts that require Sre1 for their hypoxia-dependent regulaton
microarray oligo #	annotation	H99 Hypoxia Response rep1	H99 Hypoxia Response rep2	H99 Hypoxia Response rep3	H99 Hypoxia Response rep4	WT log2 average	WT fold change	sre1D Hypoxia Response rep1	sre1D Hypoxia Response rep2	sre1D Hypoxia Response rep3	sre1D Hypoxia Response rep4	sre1D log2 average	sre1D fold change	sre1D/WT
up-regulated > 2-fold by WT in response to hypoxia
stronger induction in sre1∆ than in WT
CNO_1080	CNM1930 E(0)	3.03607	3.73437	3.76171	4.5844	3.77914	13.7288	5.56374	6.693	6.6918	5.94164	6.22254	74.6745	5.43925
CNO_2048	CNK1650 E(2e-10)	3.42924	3.33039	3.06127	2.77704	3.14949	8.87339	5.71944	5.45165	5.6918	4.61971	5.37065	41.374	4.6627
CNO_1131	SIS102 emb|CAA72798.1| SIS1 protein [Cryptococcus curvatus] E(4e-87)	1.06042	0.895223	1.55225	1.06084	1.14218	2.20715	2.99517	2.937	3.23237	3.35667	3.1303	8.75619	3.96719
CNO_2714	HSP78 T40514 Chaperonin hsp78p - fission yeast (Schizosaccharomyces pombe) E(0)	1.84178	1.6506	1.55225	1.26247	1.57678	2.98303	3.25435	3.52143	3.88445	3.2412	3.47536	11.1221	3.72846
CNO_2309	ADH302-A mannitol-1-phosphate dehydrogenase [Cryptococcus neoformans var. neoformans] E(0)	4.30019	4.83094	3.30228	3.5844	4.00445	16.0495	5.17562	6.44665	5.6918	5.94164	5.81393	56.2557	3.50515
CNO_2310	ADH302-B mannitol-1-phosphate dehydrogenase [Cryptococcus neoformans var. neoformans] E(0)	4.30019	3.92591	3.30228	3.26247	3.69771	12.9754	5.21114	6.75382	5.10684	4.61971	5.42288	42.8992	3.30618
CNO_5684	PDC1 pyruvate decarboxylase [Saccharomyces kluyveri] E(1e-135)	4.56311	3.66322	3.17675	2.67751	3.52015	11.4728	4.65642	6.11692	4.36987	5.35667	5.12497	34.8955	3.04159
CNO_4133	HSP104 HSP104 [Pleurotus sajor-caju] E(0)	3.1764	3.07248	2.51378	2.41447	2.79428	6.93686	3.77944	4.46269	4.31529	4.94164	4.37477	20.7461	2.9907
CNO_2955	SSA4 emb|CAA72797.1| heat shock protein 70 [Cryptococcus curvatus] E(0)	2.28649	1.96624	1.40416	1.15814	1.70376	3.25748	3.06024	3.37832	3.10684	3.35667	3.22552	9.35358	2.87142
CNO_4032	CNA1450 alternative oxidase [Cryptococcus neoformans var. grubii] E(0)	3.71455	3.53005	3.06127	3.5844	3.47257	11.1006	4.76038	5.55432	4.6918	4.61971	4.90655	29.993	2.70192
CNO_3302	YHB1 flavohemoglobin [Cryptococcus neoformans var. grubii] E(0)	4.92505	4.68402	3.30228	4.5844	4.37394	20.7342	5.24524	6.10446	5.6918	5.94164	5.74578	53.6603	2.58801
CNO_7085	MET102 potential uroporphyrin-3 C-methyltransferase [Candida albicans SC5314] E(3e-76)	1.501	1.70824	1.85482	1.6302	1.67356	3.19002	3.22569	2.57126	2.99136	3.35667	3.03625	8.20353	2.57163
CNO_3236	XYL202 putative zinc-binding dehydrogenase [Streptomyces avermitilis MA-4680] E(2e-54)	1.6877	1.3218	0.632425	1.02981	1.16793	2.24689	1.61149	2.6115	2.23237	3.03475	2.37253	5.17847	2.30472
CNO_4858	CNN1140 E(4e-50)	4.61611	4.73806	5.17675	4.99944	4.88259	29.4989	6.39033	6.29041	5.6918	5.94164	6.07854	67.5809	2.29097
CNO_5592	MET101-A potential uroporphyrin-3 C-methyltransferase [Candida albicans SC5314] E(5e-88)	1.99454	1.91167	2.17675	1.94054	2.00587	4.01632	3.36045	2.71117	3.23237	3.2412	3.1363	8.79265	2.18923
CNO_6725	CNE0140 fructosamine-3-kinase-related protein [Mus musculus] E(1e-11)	3.85947	3.87019	4.17675	4.26247	4.04222	16.4752	4.5932	5.58117	5.10684	5.35667	5.15947	35.7401	2.16933
CNO_5772	YBL095W potential mitochondrial protein Fmp10 [Candida albicans SC5314] E(1e-17)	2.7864	2.71763	3.06127	3.5844	3.03742	8.21023	3.50293	4.24908	4.6918	4.13428	4.14452	17.6858	2.15412
CNO_5766	CNJ1630 dbj|BAA34062.1| lactonohydrolase [Fusarium oxysporum] dbj|BAA34218.2| lactonohydrolase [Fusarium oxysporum] E(1e-136)	1.83427	1.65842	1.85482	2.26247	1.90249	3.73859	3.16298	2.69253	3.23237	2.69371	2.9454	7.70287	2.06037
CNO_6842	CNBB172 E(4e-39)	0.974167	1.18232	1.59178	1.49694	1.3113	2.48165	2.37096	2.41403	2.36987	2.2412	2.34902	5.09476	2.05297
CNO_6052	CNBJ3210 E(0)	1.8305	1.95359	1.55225	2.33647	1.9182	3.77952	2.53319	3.02008	3.23237	2.85417	2.90995	7.51593	1.98859
CNO_1102	CNM2300 class A calcium channel variant riA-I [Rattus norvegicus] E(0.099)	0.867778	0.927939	1.43978	1.26247	1.12449	2.18025	1.68069	2.00354	2.88445	1.81235	2.09526	4.27302	1.95988
CNO_575	GCY101 dbj|BAB11959.1| glycerol dehydrogenase [Zygosaccharomyces rouxii] E(2e-77)	0.78445	0.741749	1.43978	1.54001	1.1265	2.18328	1.75958	1.98833	2.60434	1.85417	2.05161	4.14568	1.89883
CNO_316	MAL1103 emb|CAD21259.1| probable alpha-glucoside transport protein [Neurospora crassa] E(0)	2.79029	2.57412	2.11785	1.72642	2.30217	4.93199	3.53319	2.90011	3.23237	3.13428	3.19999	9.1895	1.86324
CNO_3682	CNF4090 envelope glycoprotein [Equine herpesvirus 1] E(0.013)	1.00126	1.16046	1.06127	1.41447	1.15937	2.23359	1.50865	2.29798	2.36987	1.94164	2.02954	4.08274	1.82788
CNO_1890	CNK3360 COG3957: Phosphoketolase [Synechococcus elongatus PCC 7942] E(0)	3.74592	4.00048	2.95435	3.5844	3.57129	11.8868	4.1822	4.81434	4.10684	4.61971	4.43077	21.5673	1.81439
CNO_4764	CNBN0320-B E(1e-75)	4.07723	4.41994	4.76171	4.5844	4.46082	22.0212	4.99075	5.30935	5.10684	5.35667	5.1909	36.5272	1.65873
CNO_327	NAR1 similar to RIKEN cDNA 9030612I22 [Rattus norvegicus] E(4e-72)	1.94307	1.86851	1.40416	1.6302	1.71148	3.27497	2.23952	2.66028	2.44387	2.41807	2.44044	5.42806	1.65744
CNO_3635	MAL1106 emb|CAD21259.1| probable alpha-glucoside transport protein [Neurospora crassa] E(0)	2.14789	2.10145	1.80751	1.49694	1.88845	3.70236	2.76278	2.45221	2.10684	3.13428	2.61403	6.1221	1.65356
CNO_5667	CNJ2820 emb|CAE75702.1| related to regulatory protein cys-3 [Neurospora crassa] E(2e-06)	2.29746	2.29696	1.47631	1.82951	1.97506	3.93145	2.62384	2.60712	2.88445	2.35667	2.61802	6.13907	1.56153
CNO_5673	YNL134C01 emb|CAA63129.1| toxD [Cochliobolus carbonum] TOXD_COCCA TOXD protein E(1e-39)	1.09856	0.875232	1.47631	1.19208	1.16054	2.23542	1.77232	1.68312	2.04794	1.65623	1.78991	3.45792	1.54688
CNO_2597	ARV1 Arv1p [Saccharomyces cerevisiae] E(0.005)	1.64109	1.40316	1.47631	1.77704	1.5744	2.97812	2.11002	2.12528	2.23237	2.08366	2.13783	4.401	1.47778
CNO_1154	CNM1440 binuclear zinc transcription factor [Nectria haematococca mpVI] E(0.003)	2.12651	2.12139	1.80751	2.12497	2.0451	4.12701	2.54065	2.58749	2.88445	2.41807	2.60767	6.09517	1.4769
CNO_5839	OLE1 emb|CAA71448.1| delta-9 fatty acid desaturase [Cryptococcus curvatus] E(0)	1.75291	1.68928	1.51378	1.6302	1.64654	3.13083	1.91414	2.36072	2.36987	1.98744	2.15804	4.46309	1.42553
CNO_2818	CNC5920 E(8e-26)	1.78445	1.18773	0.879065	0.88396	1.1838	2.27175	1.75638	1.85053	1.4064	1.29778	1.57777	2.98508	1.314
weaker induction in sre1∆ than in WT
CNO_6668	YMR034C Dkfzp566m114-prov protein [Xenopus laevis] E(3e-14)	0.372009	1.38443	1.17675	1.299	1.05804	2.08211	0.132425	-0.0614182	0.265535	0.656234	0.248194	1.18772	0.570441
CNO_759	PDR1501 emb|CAF32148.1| ABC transporter, putative [Aspergillus fumigatus] E(0)	1.40282	1.94082	1.63242	1.67751	1.66339	3.1676	0.837418	0.982209	0.96388	0.566597	0.837526	1.78698	0.564143
CNO_6574	CNB1740 hydrolase, alpha/beta hydrolase fold family [Mycobacterium tuberculosis CDC1551] E(4e-06)	0.241753	1.33161	1.17675	1.45512	1.05131	2.07241	0.402032	0.150086	0.00529952	0.071272	0.157172	1.1151	0.53807
CNO_1380	CNBE0300-B mucin [Homo sapiens] E(0.097)	1.70428	1.87523	1.76171	1.37495	1.67904	3.20215	0.981519	0.660281	0.562517	0.269211	0.618382	1.53515	0.479413
CNO_1906	CNK3110 E(9e-12)	0.319157	1.33161	1.80751	1.77704	1.30883	2.47741	0.181005	0.214216	-0.15369	-0.113646	0.0319713	1.02241	0.412693
CNO_444	ERG1 squalene epoxidase-like protein [Aspergillus fumigatus] E(3e-94)	2.35636	2.1985	1.47631	1.94054	1.99293	3.98044	0.481759	0.573297	0.884445	0.584085	0.630897	1.54853	0.389034
CNO_4325	ERG3-B Sterol-C5-desaturase (fungal ERG3, delta-5-desaturase) homolog [Mus musculus] E(6e-78)	1.66246	0.908399	1.20712	1.99944	1.44435	2.72141	0.62208	0.0245551	-0.128379	-0.32515	0.0482766	1.03403	0.379961
down-regulated > 2-fold by WT in reponse to hypoxia
weaker repression in sre1∆ than in WT
CNO_1853	CNE1610 veA; ApveA [Aspergillus parasiticus] E(4e-05)	-1.07451	-1.20054	-0.867649	-0.939162	-1.02046	0.492958	-0.665082	-0.501991	-0.630128	-0.513497	-0.577675	0.670043	1.35923
CNO_6153	RSN101 E(9e-65)	-1.07451	-0.918765	-1.43305	-0.781922	-1.05206	0.482279	-0.413544	-0.221883	0.35195	0.0836557	-0.0499552	0.965966	2.00292
CNO_5745	TPO203-B T41613 membrane transporter - fission yeast (Schizosaccharomyces pombe) E(3e-68)	-1.07451	-1.288	-1.0775	-0.81648	-1.06412	0.478264	-0.315933	-0.608906	-0.527369	-0.047048	-0.374814	0.771205	1.61251
CNO_5492	CNI1370 Phospholipase D family protein [Bdellovibrio bacteriovorus HD100] E(0.0003)	-1.16197	-1.06561	-1.19249	-0.866811	-1.07172	0.475752	-0.71755	-0.608906	-0.330568	-0.566158	-0.555795	0.680282	1.42991
CNO_5854	YNL326C03 DHHC family palmitoyl transferases with a signal peptide and 4x transmembrane domains [Cryptosporidium parvum] E(4e-23)	-1.13222	-1.06561	-1.27721	-0.841865	-1.07923	0.473283	-0.631135	0.0364292	0.168238	0.160277	-0.0665477	0.95492	2.01765
CNO_3127	RAC1 small GTPase rac1p [Schizophyllum commune] E(8e-85)	-1.13222	-1.11807	-1.16903	-1.08094	-1.12507	0.458481	-0.44269	-0.279598	0.0193747	0.0108992	-0.173004	0.886994	1.93464
CNO_4793	CNN0750 dbj|BAD11818.1| riboflavin aldehyde-forming enzyme [Lentinula edodes] E(4e-08)	-0.965572	-1.48064	-1.09004	-0.970189	-1.12661	0.45799	-0.847946	-0.66549	-0.296885	-0.277532	-0.521963	0.696424	1.52061
CNO_4279	CNA4430 E(2e-26)	-1.22337	-1.51541	-0.966213	-0.977843	-1.17071	0.444203	-0.665082	-0.590527	-0.630128	-0.362144	-0.561971	0.677376	1.52492
CNO_3198	CNC1660 multidrug resistance protein [Staphylococcus epidermidis ATCC 12228] E(0.092)	-1.61765	-1.58756	-1.64768	-1.22938	-1.52057	0.348549	-0.887475	-0.0741292	-0.0763844	-0.334488	-0.343119	0.788335	2.26177
CNO_5574	CNI0230 pir||T48810 palI related protein [imported] - Neurospora crassa E(1e-07)	-1.32067	-1.74368	-1.973	-1.55003	-1.64684	0.319338	-1.41354	-0.987418	-1.12198	-0.965254	-1.12205	0.459441	1.43873
CNO_4399	CTA101 Catalase-1 [Neurospora crassa] E(0)	-2.74693	-3.06561	-2.84377	-2.18047	-2.7092	0.152915	-2.41354	-1.22188	-1.30255	-0.407092	-1.33627	0.396044	2.58996
stronger repression in sre1∆ than in WT
none
