# Supplementary material for: A Link between Virulence and Homeostatic Responses to Hypoxia during Infection by the Human Fungal Pathogen Cryptococcus neoformans
Source: PLoS Pathog. 2007 Feb 23;3(2):e22. doi: 10.1371/journal.ppat.0030022 (PMC1803011; doi:10.1371/journal.ppat.0030022)
Supplement: Table S5 — (15 KB XLS) [file ppat.0030022.st005.xls]

## Sheet: Table S5
TABLE S5. Transcripts with significantly different expression levels in sre1∆ than wild-type. FDR=0%
microarray oligo #	annotation	sre1∆ rep1	sre1∆ rep2	sre1∆ rep3	sre1∆ rep4	log2 average	fold change
lower transcriptional expression in sre1∆ than in WT
CNO_5817	SRE1 bHLH transcription factor	-0.134948	-2.42032	-2.63914	-2.58872	-1.94578	0.259574
CNO_3577	ERG502 SPAC19A8.04 [Schizosaccharomyces pombe] E(1e-139)	-0.367122	-0.633723	-0.525318	-0.543081	-0.517311	0.698673
